# Supplementary material for: Cathepsins and cancer risk: a Mendelian randomization study
Source: Front Endocrinol (Lausanne). 2024 May 31;15:1428433. doi: 10.3389/fendo.2024.1428433 (PMC11176415; doi:10.3389/fendo.2024.1428433)
Supplement: Supplementary file 1 [file Table_1.xlsx]

## Sheet: Sheet1
Type of dataset	Data subtype	Resource	Population	Study accession	sample	Reference
GWAS summary	Bladder cancer	GWAS Catalog	European	GCST90041858	762/455,586	Jiang L, Zheng Z, Fang H,et al. A generalized linear mixed model association tool for biobank-scale data. Nat Genet, 2021, 53(11):1616-1621.
	lung cancer			GCST004748	29,266/56,450	McKay JD, Hung RJ, Han Y, et al. Large-scale association analysis identifies new lung cancer susceptibility loci and heterogeneity in genetic susceptibility across histological subtypes. Nat Genet, 2017, 49(7):1126-1132.
	hepatocellular carcinoma			GCST90043858	123/456,225	Jiang L, Zheng Z, Fang H,et al. A generalized linear mixed model association tool for biobank-scale data. Nat Genet, 2021, 53(11):1616-1621.
	anal cancer			GCST90043915	107/456,241	Jiang L, Zheng Z, Fang H,et al. A generalized linear mixed model association tool for biobank-scale data. Nat Genet, 2021, 53(11):1616-1621.
	testicular cancer			GCST90041854	284/208,524	Jiang L, Zheng Z, Fang H,et al. A generalized linear mixed model association tool for biobank-scale data. Nat Genet, 2021, 53(11):1616-1621.
	basal cell carcinoma			GCST90137411	20,791/286,893	Seviiri M, Law MH, Ong JS, et al. A multi-phenotype analysis reveals 19 susceptibility loci for basal cell carcinoma and 15 for squamous cell carcinoma. Nat Commun, 2022, 13(1):7650.
	thyroid cancer			GCST90018929	1,054/491,974	Sakaue S, Kanai M, Tanigawa Y, et al. A cross-population atlas of genetic associations for 220 human phenotypes. Nat Genet, 2021. 53(10):1415-1424.
	colorectal cancer			GCST90018808	6581/470,002	Sakaue S, Kanai M, Tanigawa Y, et al. A cross-population atlas of genetic associations for 220 human phenotypes. Nat Genet, 2021. 53(10):1415-1424.
	ovarian cancer			GCST90041902	779/246,729	Jiang L, Zheng Z, Fang H,et al. A generalized linear mixed model association tool for biobank-scale data. Nat Genet, 2021, 53(11):1616-1621.
	carcinoma of cecum			GCST90043848	601/455,747	Jiang L, Zheng Z, Fang H,et al. A generalized linear mixed model association tool for biobank-scale data. Nat Genet, 2021, 53(11):1616-1621.
	prostatic cancer			GCST90274714	122,188/604,640	Wang A, Shen J, Rodriguez AA, et al. Characterizing prostate cancer risk through multi-ancestry genome-wide discovery of 187 novel risk variants. Nat Genet, 2023, 55(12):2065-2074.
	breast cancer			GCST90043925	184/247,356	Jiang L, Zheng Z, Fang H,et al. A generalized linear mixed model association tool for biobank-scale data. Nat Genet, 2021, 53(11):1616-1621.
	esophagus cancer			GCST90018841	998/476,306	Sakaue S, Kanai M, Tanigawa Y, et al. A cross-population atlas of genetic associations for 220 human phenotypes. Nat Genet, 2021. 53(10):1415-1424.
	sialadenoncus			GCST90041792	105/456,243	Jiang L, Zheng Z, Fang H,et al. A generalized linear mixed model association tool for biobank-scale data. Nat Genet, 2021, 53(11):1616-1621.
	vulvar carcinoma			GCST90043931	113/247,427	Jiang L, Zheng Z, Fang H,et al. A generalized linear mixed model association tool for biobank-scale data. Nat Genet, 2021, 53(11):1616-1621.
	gastric carcinoma			GCST90018849	1,029/476,116	Jiang L, Zheng Z, Fang H,et al. A generalized linear mixed model association tool for biobank-scale data. Nat Genet, 2021, 53(11):1616-1621.
	pharyngolaryngeal cancer			GCST90018898	629/533,661	Sakaue S, Kanai M, Tanigawa Y, et al. A cross-population atlas of genetic associations for 220 human phenotypes. Nat Genet, 2021. 53(10):1415-1424.
	pancreatic cancer			GCST90018893	1,196/476,245	Sakaue S, Kanai M, Tanigawa Y, et al. A cross-population atlas of genetic associations for 220 human phenotypes. Nat Genet, 2021. 53(10):1415-1424.
	bronchogenic carcinoma			GCST90041821	2,120/454,228	Jiang L, Zheng Z, Fang H,et al. A generalized linear mixed model association tool for biobank-scale data. Nat Genet, 2021, 53(11):1616-1621.
	endometrial cancer			GCST90018838	2,188/240,027	Sakaue S, Kanai M, Tanigawa Y, et al. A cross-population atlas of genetic associations for 220 human phenotypes. Nat Genet, 2021. 53(10):1415-1424.
