# Supplementary material for: Cathepsins and cancer risk: a Mendelian randomization study
Source: Front Endocrinol (Lausanne). 2024 May 31;15:1428433. doi: 10.3389/fendo.2024.1428433 (PMC11176415; doi:10.3389/fendo.2024.1428433)
Supplement: Supplementary file 3 [file DataSheet_2.xlsx]

## Sheet: Sheet1
Supplementary Data 2. The resluts of univariable MR analysis between cathepsins and the risk of cancers.
exposure	outcome	nsnp	Inverse variance weighted			MR-Egger intercept		MR-PRESSO global	MR-IVW			MR-Egeer
			p_value	OR	95% OR	egger intercept	p_value	p_value	Q	Q_df	Q_pval	Q	Q_df	Q_pval
cathepisn B	bladder cancer	18	0.352	0.923	0.780-1.092	0.0144702	0.786112	0.312864	13.5685	17	0.697375	13.4924	16	0.636475
cathepisn E		11	0.689	0.946	0.723-1.239	-0.0185654	0.737156	0.581211	4.93624	10	0.895397	4.81639	9	0.850011
cathepisn F		11	0.744	1.034	0.844-1.267	0.013	0.8238	0.621508	4.10013	10	0.942717	4.04757	9	0.908253
cathepisn G		12	0.834	0.973	0.752-1.258	-0.0178739	0.823695	0.758841	4.82591	11	0.939303	4.7736	10	0.90578
cathepisn H		11	0.743	1.021	0.902-1.155	0.0158458	0.661256	0.534784	2.38649	9	0.983782	2.38649	9	0.983782
cathepisn O		11	0.282	0.867	0.668-1.125	0.0648271	0.303728	0.161484	3.87668	9	0.91934	3.87668	9	0.91934
cathepisn S		24	0.861	1.012	0.881-1.164	0.0567237	0.0470989	0.86233	23.8426	23	0.41257	19.4186	22	0.619356
cathepisn L2		10	0.609	0.932	0.714-1.219	0.0470158	0.434104	0.553385	6.21014	9	0.718717	5.53204	8	0.699487
cathepisn Z		11	0.276	1.099	0.927-1.302	-0.0183004	0.608708	0.204921	6.46375	10	0.774914	6.18248	9	0.721525
cathepisn B	lung cancer	16	0.399	1.018	0.977-1.06	0.0578804	0.136099	0.902	8.42608	15	0.905568	5.92511	14	0.968344
cathepisn E		10	0.256	1.036	0.974-1.102	0.00561712	0.873239	0.75	6.27297	9	0.712317	6.24584	8	0.619716
cathepisn F		10	0.907	0.997	0.949-1.047	-0.0813031	0.0800281	0.235	15.4473	11	0.16292	11.1984	10	0.342274
cathepisn G		10	0.142	1.053	0.983-1.127	-0.0185317	0.67099	0.666	8.58827	11	0.659838	8.39679	10	0.590139
cathepisn H		10	0.001	1.07	1.027-1.114	-0.00096283	0.968854	0.787	6.96056	10	0.729163	6.95894	9	0.641394
cathepisn O		11	0.305	0.969	0.913-1.029	0.00354141	0.94158	0.161	14.3528	10	0.157499	14.3438	9	0.110612
cathepisn S		20	0.875	0.996	0.953-1.041	0.00485167	0.924531	0.313	11.7624	9	0.227036	11.7484	8	0.162788
cathepisn L2		10	0.539	1.023	0.951-1.099	0.0361132	0.0748512	0.413	21.7532	22	0.4747	18.2397	21	0.633787
cathepisn Z		12	0.5	0.984	0.939-1.031	0.0116874	0.659898	0.531	10.7924	11	0.460812	10.575	10	0.391574
cathepisn B	hepatocellular carcinoma	18	0.146	1.151	0.952-1.39	-0.104423	0.095713	0.105941	12.3468	17	0.778699	9.21255	16	0.904403
cathepisn E		11	0.638	1.075	0.794-1.457	0.0100576	0.871556	0.606627	7.79661	10	0.648696	7.76894	9	0.557589
cathepisn F		11	0.762	1.036	0.824-1.302	0.0555629	0.418219	0.631919	3.7461	10	0.958075	3.02635	9	0.963241
cathepisn G		12	0.648	0.909	0.605-1.367	0.239508	0.0468763	0.656724	21.8398	11	0.0256439	14.4296	10	0.154282
cathepisn H		11	0.127	0.87	0.729-1.04	0.0306754	0.570566	0.158039	16.3728	10	0.0894469	15.7658	9	0.0719371
cathepisn O		11	0.789	0.939	0.591-1.492	-0.150528	0.165102	0.79405	24.8713	10	0.00559482	19.8393	9	0.0189307
cathepisn S		24	0.618	1.041	0.888-1.22	0.0455554	0.148138	0.622546	24.264	23	0.389311	22.016	22	0.458935
cathepisn L2		10	0.175	0.793	0.568-1.108	0.0236374	0.761213	0.207692	11.1013	9	0.268827	10.9658	8	0.203646
cathepisn Z		11	0.575	0.932	0.729-1.191	0.0206685	0.701112	0.5876	16.4163	10	0.0883205	16.1347	9	0.0641216
cathepisn B	anal cancer	18	0.571	0.878	0.561-1.375	-0.0796647	0.576496	0.519857	12.6439	17	0.75968	12.3188	16	0.721757
cathepisn E		11	0.612	1.204	0.589-2.46	-0.0825827	0.57415	0.576068	7.72338	10	0.655836	7.38338	9	0.59727
cathepisn F		11	0.05	0.583	0.339-1.001	-0.067626	0.672721	0.0552076	8.13398	10	0.615752	7.9434	9	0.53986
cathepisn G		12	0.674	1.202	0.51-2.836	-0.164605	0.551479	0.68215	17.1023	11	0.104887	16.4765	10	0.0867812
cathepisn H		11	0.415	1.154	0.818-1.627	-0.104575	0.305896	0.434275	10.8724	10	0.367542	9.61366	9	0.382657
cathepisn O		11	0.2	0.547	0.217-1.377	0.0219006	0.923467	0.229231	17.8909	10	0.0568313	17.8716	9	0.0366932
cathepisn S		24	0.88	0.972	0.675-1.401	0.0147597	0.839098	0.875217	20.754	23	0.59611	20.7117	22	0.538609
cathepisn L2		10	0.173	1.867	0.76-4.584	0.0160582	0.938982	0.206422	14.3064	9	0.111836	14.2953	8	0.074387
cathepisn Z		11	0.73	1.083	0.69-1.699	-0.0149256	0.874535	0.700732	7.5981	10	0.668029	7.5717	9	0.577816
cathepisn B	testicular cancer	18	0.976	0.996	0.749-1.323	0.0707657	0.441814	0.976426	18.157	17	0.379	17.4775	16	0.355366
cathepisn E		11	0.969	0.991	0.637-1.541	0.00383012	0.967852	0.969657	9.96771	10	0.443331	9.96581	9	0.35326
cathepisn F		11	0.235	1.224	0.877-1.708	-0.105717	0.297237	0.245314	9.26687	10	0.506978	8.04269	9	0.52985
cathepisn G		12	0.6	1.151	0.681-1.946	-0.0570669	0.739291	0.610468	17.1158	11	0.104496	16.9177	10	0.0762045
cathepisn H		11	0.184	1.191	0.921-1.541	-0.0205425	0.794476	0.213141	16.2465	10	0.0927909	16.1175	9	0.0644679
cathepisn O		11	0.333	0.77	0.453-1.308	-0.0238028	0.855782	0.356386	15.4851	10	0.115351	15.4252	9	0.0799002
cathepisn S		24	0.383	0.905	0.723-1.133	-0.0279499	0.533105	0.333697	17.916	23	0.762029	17.515	22	0.734324
cathepisn L2		10	0.459	1.23	0.712-2.125	0.142104	0.244667	0.477737	14.0943	9	0.119011	11.7738	8	0.161585
cathepisn Z		11	0.292	1.188	0.862-1.636	0.0279453	0.691282	0.317206	13.3316	10	0.20572	13.0869	9	0.158712
cathepisn B	basal cell carcinoma	10	0.4	0.984	0.946-1.022	0.0247595	0.0578559	0.421787	12.4254	9	0.190376	7.53028	8	0.480643
cathepisn E		7	0.457	0.98	0.928-1.034	0.020935	0.153058	0.468785	5.54904	6	0.47555	2.71416	5	0.743951
cathepisn F		8	0.149	0.974	0.939-1.01	-0.010253	0.383589	0.121376	4.69223	7	0.697462	3.80898	6	0.702508
cathepisn G		6	0.901	0.996	0.94-1.056	-0.0106335	0.700393	0.820075	1.35004	5	0.929699	1.17899	4	0.881546
cathepisn H		8	0.0002	0.947	0.919-0.975	0.011226	0.236083	0.0081729	13.3197	7	0.0646911	10.3348	6	0.111244
cathepisn O		6	0.217	1.037	0.979-1.098	0.011806	0.481189	0.136746	2.43096	5	0.786854	1.82912	4	0.767151
cathepisn S		17	0.85	1.004	0.966-1.043	0.005	0.677	0.85	12.471	13	0.489	12.285	12	0.423
cathepisn L2		5	0.304	1.058	0.95-1.178	0.0284902	0.320236	0.362572	10.7978	4	0.0289328	7.34228	3	0.0617524
cathepisn Z		8	0.084	0.968	0.933-1.004	0.00292541	0.756991	0.0671358	4.4535	7	0.726309	4.34857	6	0.629616
cathepisn B	thyroid cancer	19	0.593	0.963	0.837-1.107	0.109328	0.0158112	0.599607	18.4678	18	0.425257	11.2838	17	0.841438
cathepisn E		10	0.286	1.127	0.904-1.405	-0.0256184	0.589973	0.31423	14.1748	9	0.116241	13.6378	8	0.0917092
cathepisn F		11	0.328	0.916	0.767-1.092	0.0157386	0.79639	0.350754	15.0031	10	0.131948	14.8863	9	0.0941073
cathepisn G		8	0.236	0.797	0.548-1.159	-0.135679	0.201055	0.274254	13.33	7	0.0644636	9.92098	6	0.128019
cathepisn H		6	0.288	0.948	0.859-1.046	-0.0286155	0.393562	0.335417	4.98093	5	0.418212	4.05577	4	0.39851
cathepisn O		12	0.065	0.836	0.691-1.011	-0.0803184	0.10179	0.0921511	11.1974	11	0.426879	7.95168	10	0.633557
cathepisn S		20	0.267	1.079	0.944-1.233	0.0224292	0.437613	0.280848	23.8941	19	0.200245	23.0858	18	0.187314
cathepisn L2		6	0.179	0.771	0.528-1.126	-0.124248	0.162287	0.236417	7.7919	5	0.168084	4.49952	4	0.342604
cathepisn Z		12	0.026	1.157	1.017-1.317	0.0214824	0.411013	0.0250409	8.06382	11	0.707576	7.32774	10	0.694184
cathepisn B	colorectal cancer	19	0.264	0.968	0.913-1.025	-0.00888806	0.587204	0.279118	23.2656	18	0.180589	22.8539	17	0.154068
cathepisn E		11	0.585	0.983	0.922-1.047	-0.00224717	0.88146	0.596939	12.1238	10	0.276858	12.0922	9	0.208163
cathepisn F		11	0.112	0.955	0.903-1.011	-0.00197363	0.92142	0.14272	14.7609	9	0.0977166	14.7609	9	0.0977166
cathepisn G		11	0.42	1.037	0.949-1.132	-0.0105325	0.739937	0.438722	15.3184	10	0.120879	15.1214	9	0.0876543
cathepisn H		8	0.724	0.994	0.958-1.03	0.000640076	0.950663	0.735244	8.28701	7	0.307968	8.28126	6	0.218213
cathepisn O		12	0.966	1.002	0.932-1.076	0.00613019	0.756454	0.966336	13.3939	11	0.268364	13.2591	10	0.209543
cathepisn S		23	0.02	1.051	1.008-1.097	0.00793819	0.349114	0.0301293	22.87	22	0.409101	21.913	21	0.404541
cathepisn L2		9	0.795	1.01	0.937-1.089	0.0255901	0.200291	0.698695	3.36528	8	0.90939	1.36619	7	0.986584
cathepisn Z		13	0.105	0.956	0.906-1.009	0.00431222	0.70221	0.131081	17.8491	12	0.12035	17.6026	11	0.0912718
cathepisn B	ovarian cancer	18	0.421	0.934	0.791-1.103	-0.0362457	-0.0362457	0.365287	12.7085	17	0.755472	12.2184	16	0.728813
cathepisn E		11	0.59	1.076	0.825-1.403	0.076865	0.179699	0.539541	7.18071	10	0.708282	5.0643	9	0.828667
cathepisn F		11	0.81	0.976	0.798-1.193	0.0295126	0.0295126	0.800594	8.63325	10	0.567227	8.37039	9	0.497294
cathepisn G		12	0.282	1.162	0.884-1.529	-0.0754708	0.391056	0.305267	12.8598	11	0.302589	11.9031	10	0.291594
cathepisn H		11	0.398	1.058	0.928-1.205	0.0157591	0.691175	0.417724	11.2826	10	0.335928	11.0754	9	0.270573
cathepisn O		11	0.409	1.115	0.861-1.443	0.0532349	0.0532349	0.268566	4.97217	10	0.893029	4.1547	9	0.900939
cathepisn S		24	0.689	1.036	0.872-1.23	-0.035536	0.304024	0.692433	37.0436	23	0.0321733	35.268	22	0.0363179
cathepisn L2		10	0.63	0.926	0.678-1.265	0.0502795	0.0502795	0.641364	12.4972	9	0.18671	11.7051	8	0.164854
cathepisn Z		11	0.552	0.93	0.732-1.181	-0.00680316	0.897281	0.565432	20.0144	10	0.0291164	19.9753	9	0.0180655
cathepisn B	carcinoma of cecum	18	0.146	1.151	0.952-1.391	-0.104423	0.095713	0.105941	12.3468	17	0.778699	9.21255	16	0.904403
cathepisn E		11	0.639	1.075	0.794-1.457	0.0100576	0.871556	0.606627	7.79661	10	0.648696	7.76894	9	0.557589
cathepisn F		11	0.762	1.036	0.824-1.302	0.0555629	0.418219	0.631919	3.7461	10	0.958075	3.02635	9	0.963241
cathepisn G		12	0.647	0.909	0.605-1.367	0.239508	0.0468763	0.656724	21.8398	11	0.0256439	14.4296	10	0.154282
cathepisn H		11	0.127	0.871	0.729-1.04	0.0306754	0.0306754	0.158039	15.7658	9	0.0719371	15.7658	9	0.0719371
cathepisn O		11	0.789	0.939	0.591-1.492	-0.150528	0.165102	0.79405	24.8713	10	0.00559482	19.8393	9	0.0189307
cathepisn S		24	0.618	1.041	0.889-1.22	0.0455554	0.148138	0.622546	24.264	23	0.389311	22.016	22	0.458935
cathepisn L2		10	0.175	0.793	0.568-1.108	0.0236374	0.761213	0.207692	11.1013	9	0.268827	10.9658	8	0.203646
cathepisn Z		12	0.575	0.932	0.729-1.191	0.0206685	0.701112	0.5876	16.4163	10	0.0883205	16.1347	9	0.0641216
cathepisn B	prostatic cancer	19	0.299	0.988	0.965-1.011	0.0149798	0.0232816	0.312984	32.571	18	0.0187994	23.8515	17	0.123527
cathepisn E		10	0.314	0.987	0.963-1.012	0.000488521	0.922021	0.274344	6.72584	8	0.566481	6.72584	8	0.566481
cathepisn F		12	0.29	1.015	0.987-1.045	-0.000367031	0.968163	0.312982	25.5211	10	0.00444057	25.5211	10	0.00444057
cathepisn G		8	0.465	0.986	0.949-1.024	0.000357073	0.974465	0.488505	7.89449	7	0.34199	7.89303	6	0.246046
cathepisn H		6	0.815	0.997	0.974-1.021	-0.00748801	0.349219	0.824379	17.3995	5	0.0038012	13.5882	4	0.00873234
cathepisn O		12	0.218	0.985	0.962-1.009	-0.00582371	0.3147	0.3147	8.05688	10	0.623281	8.05688	10	0.623281
cathepisn S		20	0.881	0.999	0.980-1.018	-0.002	0.568	0.775	19.574	20	0.485	19.233	19	0.442
cathepisn L2		6	0.812	1.005	0.961-1.052	0.00815693	0.501536	0.821547	7.40871	5	0.191975	6.52109	4	0.163466
cathepisn Z		12	0.244	0.99	0.973-1.007	-0.00184109	0.591549	0.226718	9.10333	11	0.612355	8.79607	10	0.55156
cathepisn B	breast cancer	18	0.524	1.118	0.794-1.573	-0.0659874	0.544085	0.494459	14.1505	17	0.65642	13.7663	16	0.616118
cathepisn E		11	0.584	0.859	0.498-1.481	0.0341972	0.759238	0.350301	3.1224	10	0.978395	3.02257	9	0.963393
cathepisn F		11	0.331	1.253	0.795-1.973	-0.139822	0.307595	0.353837	12.1222	10	0.276963	10.7279	9	0.294819
cathepisn G		12	0.348	1.291	0.758-2.199	0.0715028	0.679943	0.367718	11.5041	11	0.402049	11.3001	10	0.33462
cathepisn H		11	0.351	0.873	0.657-1.161	0.0550027	0.521698	0.372822	12.6947	10	0.241245	12.0973	9	0.20788
cathepisn O		11	0.501	0.785	0.387-1.589	-0.131982	0.44313	0.516054	7.53572	10	0.063319	16.3657	9	0.0596271
cathepisn S		24	0.281	0.842	0.616-1.151	0.0924172	0.136007	0.292575	28.8776	23	0.184401	26.0428	22	0.24985
cathepisn L2		10	0.547	1.276	0.578-2.817	-0.00806857	0.965279	0.561611	18.845	9	0.0265434	18.8403	8	0.0157377
cathepisn Z		11	0.502	0.879	0.604-1.28	-0.00577921	0.944385	0.516976	11.6776	10	0.307211	11.671	9	0.232501
cathepisn B	esophagus cancer	4	0.748	1.041	0.815-1.329	0.0354186	0.5734	0.741223	2.35287	3	0.502468	1.90792	2	0.385213
cathepisn E		7	0.989	0.999	0.836-1.193	0.007762	0.871368	0.971826	0.912199	6	0.988723	0.883159	5	0.971429
cathepisn F		5	0.748	0.973	0.824-1.149	0.036	0.698	0.473	0.269	2	0.874	0.005	1	0.943
cathepisn G		3	0.255	1.176	0.889-1.556	0.0893004	0.602348	0.800792	0.838396	2	0.657574	0.318667	1	0.57241
cathepisn H		6	0.821	0.978	0.806-1.186	0.0563783	0.319559	0.830023	13.0261	5	0.0231357	9.85044	4	0.0430237
cathepisn O		6	0.154	1.177	0.941-1.473	-0.0222744	0.80981	0.0164174	0.806719	5	0.976603	0.740636	4	0.946225
cathepisn S		12	0.117	1.159	0.964-1.395	0.0263916	0.741965	0.0279185	4.21843	11	0.963086	4.10383	10	0.942542
cathepisn L2		5	0.643	0.923	0.656-1.297	0.111013	0.352513	0.66699	5.81386	4	0.213488	4.1477	3	0.245951
cathepisn Z		7	0.633	0.961	0.814-1.133	-0.0246931	0.53172	0.558097	3.55518	6	0.736615	3.10438	5	0.683898
cathepisn B	sialadenoncus	18	0.558	1.167	0.697-1.954	-0.0143216	0.932065	0.565573	22.0351	17	0.183373	22.0248	16	0.142394
cathepisn E		11	0.625	0.815	0.358-1.852	-0.120616	0.489478	0.635132	12.8802	10	0.230447	12.1777	9	0.203476
cathepisn F		11	0.718	0.897	0.496-1.622	0.225527	0.198434	0.725832	11.7296	10	0.303563	9.66061	9	0.378652
cathepisn G		12	0.952	0.979	0.49-1.956	-0.0301961	0.888746	0.949387	9.27708	11	0.596333	9.25649	10	0.507947
cathepisn H		11	0.436	0.876	0.628-1.222	0.0361325	0.709766	0.357763	6.5189	10	0.769948	6.37131	9	0.702258
cathepisn O		11	0.308	1.44	0.715-2.899	0.143612	0.391607	0.208596	5.75785	10	0.83518	4.948	9	0.838817
cathepisn S		24	0.71	0.931	0.639-1.357	-0.0901129	0.232405	0.713761	24.1015	23	0.398207	22.5553	22	0.427192
cathepisn L2		10	0.851	1.077	0.497-2.331	-0.133675	0.450523	0.855295	10.3575	9	0.322325	9.60227	8	0.294058
cathepisn Z		11	0.361	0.804	0.502-1.285	-0.208592	0.0510327	0.382696	10.6399	10	0.386251	5.57901	9	0.781201
cathepisn B	vulvar carcinoma	18	0.528	1.165	0.725-1.874	0.0458265	0.766802	0.536088	20.1143	17	0.268427	20.0005	16	0.220197
cathepisn E		11	0.039	0.483	0.241-0.966	0.122651	0.393896	0.015873	5.04026	10	0.888472	4.23854	9	0.895022
cathepisn F		11	0.04	1.736	1.026-2.937	0.0610696	0.694486	0.0491091	8.43215	10	0.586703	8.26761	9	0.507419
cathepisn G		12	0.614	1.257	0.515-3.066	-0.288	0.309	0.625	16.593	10	0.083	14.698	9	0.1
cathepisn H		11	0.208	0.813	0.589-1.122	0.0934492	0.330066	0.217657	9.15839	10	0.517141	8.09829	9	0.524273
cathepisn O		11	0.927	0.962	0.424-2.184	-0.14803	0.456865	0.928429	14.8023	10	0.139436	13.8709	9	0.126993
cathepisn S		24	0.916	1.021	0.7-1.489	-0.101869	0.175518	0.916839	26.0209	23	0.29988	23.8929	22	0.352869
cathepisn L2		10	0.255	0.668	0.333-1.338	0.262444	0.115138	0.248611	7.66669	9	0.568053	4.54292	8	0.805124
cathepisn Z		11	0.733	1.079	0.697-1.669	0.048879	0.596214	0.65841	5.5848	10	0.848857	5.28316	9	0.808959
cathepisn B	gastric carcinoma	19	0.141	0.938	0.861-1.021	0.016111	0.432508	0.144737	16.7495	18	0.540383	16.1032	17	0.516534
cathepisn E		11	0.228	0.957	0.89-1.028	0.0122249	0.505147	0.241142	9.3683	10	0.497543	8.88655	9	0.447812
cathepisn F		11	0.665	1.013	0.955-1.075	-0.0358388	0.127378	0.641644	8.13962	10	0.615201	5.31921	9	0.805642
cathepisn G		11	0.74	0.982	0.884-1.092	-0.0393397	0.363592	0.715175	7.78241	10	0.650081	6.86667	9	0.650999
cathepisn H		8	0.691	1.01	0.96-1.063	0.0119615	0.370361	0.703238	8.73033	7	0.272602	7.55077	6	0.272896
cathepisn O		12	0.42	0.964	0.883-1.053	-0.028003	0.345324	0.294107	5.90138	11	0.879863	4.92044	10	0.896429
cathepisn S		23	0.742	1.013	0.94-1.091	-0.00268431	0.882198	0.745399	27.5298	22	0.19179	27.5004	21	0.154898
cathepisn L2		9	0.431	0.957	0.858-1.067	-0.047438	0.153595	0.34956	5.03358	8	0.753982	2.47305	7	0.929113
cathepisn Z		13	0.2	1.043	0.978-1.112	0.0153342	0.275495	0.206149	11.0412	12	0.52539	9.72431	11	0.555343
cathepisn B	pharyngolaryngeal cancer	19	0.657	0.95	0.757-1.192	-0.0348269	0.589636	0.631985	14.9889	18	0.662732	14.6866	17	0.618042
cathepisn E		10	0.66	1.068	0.797-1.43	0.0629508	0.346557	0.670817	9.21306	9	0.417844	8.18924	8	0.415206
cathepisn F		11	0.429	0.909	0.717-1.152	-0.2147	0.0124562	0.447244	11.9515	10	0.288313	2.26007	9	0.986656
cathepisn G		8	0.807	0.932	0.531-1.637	0.156921	0.339321	0.814155	11.0417	7	0.136812	9.36099	6	0.154271
cathepisn H		6	0.308	0.921	0.787-1.079	0.0237199	0.628285	0.047933	0.765286	5	0.979194	0.491227	4	0.974349
cathepisn O		11	0.226	1.303	0.849-2.001	0.0101793	0.930426	0.253491	20.2235	10	0.0272085	20.2054	9	0.0166864
cathepisn S		20	0.636	0.954	0.786-1.158	0.0277089	0.497988	0.449691	7.15183	19	0.993359	6.67346	18	0.992603
cathepisn L2		6	0.695	0.907	0.557-1.479	-0.0288876	0.794765	0.627204	2.88459	5	0.717773	2.80728	4	0.590576
cathepisn Z		12	0.213	0.879	0.718-1.077	-0.0165747	0.681401	0.0772103	4.49337	11	0.953206	4.31462	10	0.93204
cathepisn B	pancreatic cancer	19	0.714	1.024	0.902-1.163	0.0353558	0.358451	0.697654	15.4954	18	0.62772	14.6044	17	0.623949
cathepisn E		10	0.721	0.97	0.821-1.146	-0.0340566	0.33539	0.698816	7.17223	9	0.619193	6.12176	8	0.633595
cathepisn F		11	0.076	0.887	0.777-1.013	0.0188685	0.661527	0.0939522	9.1832	10	0.51481	8.97833	9	0.439277
cathepisn G		8	0.881	0.981	0.764-1.26	0.0274399	0.699599	0.857353	4.53495	7	0.716505	4.37101	6	0.626602
cathepisn H		6	0.084	0.903	0.804-1.014	-0.0426756	0.256238	0.145409	8.01742	5	0.155278	5.57567	4	0.233158
cathepisn O		12	0.99	1.001	0.84-1.193	-0.0360036	0.410145	0.984425	4.68312	11	0.945537	3.94422	10	0.949828
cathepisn S		20	0.839	0.985	0.847-1.144	-0.00745841	0.818954	0.8408	35.1586	18	0.00902723	35.1586	18	0.00902723
cathepisn L2		6	0.826	1.032	0.781-1.364	-0.00123155	0.986384	0.830975	4.76244	5	0.445555	4.76205	4	0.312596
cathepisn Z		12	0.438	0.934	0.785-1.111	0.0160409	0.655948	0.454658	23.4249	11	0.015388	22.9413	10	0.0109654
cathepisn B	bronchogenic carcinoma	18	0.571	0.878	0.561-1.375	-0.0796647	0.576496	0.519857	12.6439	17	0.75968	12.3188	16	0.721757
cathepisn E		11	0.611	1.204	0.589-2.46	-0.0825827	0.57415	0.576068	7.72338	10	0.655836	7.38338	9	0.59727
cathepisn F		11	0.05	0.583	0.339-1.001	-0.067626	0.672721	0.0552076	8.13398	10	0.615752	7.9434	9	0.53986
cathepisn G		12	0.674	1.202	0.51-2.836	-0.164605	0.551479	0.68215	17.1023	11	0.104887	16.4765	10	0.0867812
cathepisn H		11	0.415	1.154	0.818-1.627	-0.104575	0.305896	0.434275	10.8724	10	0.367542	9.61366	9	0.382657
cathepisn O		11	0.2	0.547	0.217-1.377	0.0219006	0.923467	0.229231	17.8909	10	0.0568313	17.8716	9	0.0366932
cathepisn S		24	0.88	0.972	0.675-1.401	0.0147597	0.839098	0.875217	20.754	23	0.59611	20.7117	22	0.538609
cathepisn L2		10	0.173	1.867	0.76-4.584	0.0160582	0.938982	0.206422	14.3064	9	0.111836	14.2953	8	0.074387
cathepisn Z		11	0.73	1.083	0.69-1.699	-0.0149256	0.874535	0.700732	7.5981	10	0.668029	7.5717	9	0.577816
cathepisn B	endometrial cancer	19	0.342	1.048	0.951-1.155	-0.00599062	0.837718	0.354844	19.4528	18	0.364451	19.4035	17	0.305872
cathepisn E		11	0.679	1.03	0.895-1.185	-0.00505157	0.871737	0.68785	14.7569	10	0.141178	14.7118	9	0.0991621
cathepisn F		11	0.249	0.939	0.844-1.045	-0.0447892	0.199493	0.276267	12.7156	10	0.240013	10.4822	9	0.312872
cathepisn G		11	0.439	0.949	0.831-1.084	-0.00354227	0.935061	0.210589	3.35204	10	0.971885	3.34502	9	0.949033
cathepisn H		8	0.94	1.004	0.905-1.113	-0.0390166	0.168507	0.942328	18.0261	7	0.0118529	12.7984	6	0.0463507
cathepisn O		12	0.955	0.996	0.856-1.159	-0.0028623	0.942263	0.95591	15.5589	11	0.158313	15.5503	10	0.113249
cathepisn S		23	0.081	0.925	0.847-1.01	-0.0197374	0.2609	0.0947056	28.5724	22	0.157479	26.8646	21	0.17538
cathepisn L2		9	0.502	0.948	0.81-1.109	0.0664377	0.0967509	0.520852	9.15558	8	0.329342	5.48055	7	0.601531
cathepisn Z		13	0.1	0.93	0.8531-1.014	-0.0220004	0.216022	0.109713	10.8729	12	0.53984	9.14982	11	0.608066
