# Supplementary material for: Cathepsins and cancer risk: a Mendelian randomization study
Source: Front Endocrinol (Lausanne). 2024 May 31;15:1428433. doi: 10.3389/fendo.2024.1428433 (PMC11176415; doi:10.3389/fendo.2024.1428433)
Supplement: Supplementary file 4 [file DataSheet_3.xlsx]

## Sheet: Sheet1
Supplementary Data 3. The resluts of reverse MR analysis between cancers and cathepsins.
exposure	outcome	nsnp	Inverse variance weighted			MR-Egger intercept		MR-PRESSO global	MR-IVW			MR-Egeer
			p_value	OR	95% OR	egger intercept	p_value	p_value	Q	Q_df	Q_pval	Q	Q_df	Q_pval
bladder cancer	cathepisn B	76	0.839	0.998	0.974-1.021	0.0135159	0.155069	0.839784	79.2173	75	0.347416	77.0681	74	0.380776
lung cancer		72	0.444	0.939	0.8-1.103	-0.00207001	0.893416	0.450573	28.9745	29	0.466396	28.9556	28	0.414784
hepatocellular carcinoma		72	0.736	1.002	0.993-1.01	-0.000506799	0.95649	0.705481	56.0819	71	0.902369	56.0789	70	0.886417
anal cancer		71	0.264	0.995	0.987-1.004	-0.00498049	0.573685	0.237996	61.5701	70	0.753733	61.2505	69	0.735259
testicular cancer		84	0.46	0.995	0.982-1.008	-0.00637116	0.477594	0.462137	86.1121	83	0.385831	85.5808	82	0.371627
basal cell carcinoma		252	0.61	0.985	0.931-1.043	0.00065814	0.872018	0.610691	268.591	251	0.212696	268.563	250	0.200421
thyroid cancer		90	0.202	0.983	0.958-1.009	0.00812771	0.295587	0.188149	82.2645	89	0.680057	81.1574	88	0.684095
colorectal cancer		167	0.247	1.033	0.978-1.09	-0.00537479	0.358023	0.248475	175.309	166	0.295255	174.411	165	0.292849
ovarian cancer		87	0.588	0.994	0.972-1.016	-0.00663421	0.473564	0.589514	88.4221	86	0.407602	87.8862	85	0.39361
carcinoma of cecum		77	0.232	1.013	0.992-1.034	-0.0224954	0.0268843	0.206903	67.0904	76	0.757522	61.9939	75	0.858836
prostatic cancer		525	0.721	1.009	0.96-1.06	-0.00148494	0.525936	0.721187	550.995	524	0.200316	550.571	523	0.195312
breast cancer		66	0.511	0.996	0.984-1.008	0.00996898	0.324269	0.513366	72.716	65	0.238966	71.6119	64	0.240018
esophagus cancer		46	0.617	1.007	0.981-1.033	-0.00547076	0.466475	0.619399	51.4155	45	0.236964	50.7926	44	0.223587
sialadenoncus		69	0.731	0.999	0.991-1.006	-0.000633845	0.941895	0.710618	57.7795	68	0.806935	57.7741	67	0.781865
vulvar carcinoma		75	0.131	1.008	0.998-1.017	0.00327381	0.761576	0.135905	107.935	74	0.00615689	107.798	73	0.00505934
gastric carcinoma		101	0.509	0.99	0.962-1.019	-0.00274093	0.61746	0.500332	95.2177	100	0.616519	94.9667	99	0.59602
pharyngolaryngeal cancer		82	0.308	0.991	0.975-1.008	-0.00493718	0.527065	0.285566	72.9628	81	0.726011	72.5592	80	0.710343
pancreatic cancer		104	0.767	1.004	0.977-1.031	-0.00159859	0.815927	0.751134	89.2141	103	0.831483	89.1596	102	0.813954
bronchogenic carcinoma		91	0.875	1.003	0.967-1.041	-0.0158032	0.0801665	0.875122	95.3134	90	0.3307	92.0727	89	0.390674
endometrial cancer		89	0.512	0.987	0.948-1.027	-0.000595692	0.93976	0.501171	82.8628	88	0.634769	82.857	87	0.605819
bladder cancer	cathepisn E	76	0.501	0.992	0.969-1.015	0.0191078	0.0417082	0.502793	71.4739	74	0.561613	71.4739	74	0.561613
lung cancer		72	0.539	1.052	0.895-1.234	-0.00530415	0.727269	0.507843	24.2973	29	0.714141	24.1732	28	0.672362
hepatocellular carcinoma		72	0.258	0.995	0.986-1.004	-0.00129073	0.88948	0.217769	58.779	71	0.849502	58.7595	70	0.828699
anal cancer		71	0.363	1.004	0.995-1.012	0.00695715	0.442382	0.365699	72.6669	70	0.390199	72.0436	69	0.377535
testicular cancer		84	0.659	0.997	0.984-1.01	-0.00404204	0.645051	0.630346	69.3349	83	0.858281	69.1211	82	0.843978
basal cell carcinoma		252	0.271	1.035	0.973-1.101	-0.00401343	0.367644	0.272419	319.987	251	0.00209064	318.948	250	0.00206845
thyroid cancer		90	0.822	0.997	0.972-1.023	0.00559599	0.470687	0.811668	78.792	89	0.77217	78.2671	88	0.761713
colorectal cancer		167	0.469	1.02	0.967-1.075	0.00045353	0.936368	0.462682	160.84	166	0.598511	160.833	165	0.577121
ovarian cancer		87	0.732	1.004	0.98-1.03	0.00534945	0.607639	0.733069	111.837	86	0.0320727	111.489	85	0.0285758
carcinoma of cecum		77	0.802	1.003	0.981-1.025	-0.00957132	0.356452	0.802816	81.2858	76	0.318113	80.3633	75	0.314889
prostatic cancer		525	0.825	1.006	0.957-1.056	-0.00414719	0.0751332	0.825451	547.377	524	0.232029	544.069	523	0.253519
breast cancer		66	0.986	1	0.989-1.012	0.00382376	0.688266	0.985158	56.1044	65	0.776291	55.9419	64	0.753306
esophagus cancer		46	0.643	0.994	0.971-1.018	-0.00172797	0.80647	0.645087	45.0823	45	0.468513	45.0202	44	0.428997
sialadenoncus		69	0.057	0.993	0.985-1	-0.0188447	0.0331658	0.051839	62.9531	68	0.650399	58.2226	67	0.769094
vulvar carcinoma		75	0.958	1	0.992-1.008	0.00303904	0.732216	0.955464	65.2868	74	0.755232	65.1688	73	0.731429
gastric carcinoma		101	0.515	1.01	0.981-1.039	-0.00120465	0.826175	0.503123	93.903	100	0.652768	93.8545	99	0.627258
pharyngolaryngeal cancer		82	0.799	0.998	0.981-1.014	-0.00588707	0.45095	0.749265	50.9733	81	0.996343	50.3995	80	0.996081
pancreatic cancer		104	0.006	0.963	0.938-0.99	-0.00729346	0.289553	0.00433243	89.2043	103	0.831673	88.0708	102	0.83554
bronchogenic carcinoma		91	0.733	0.994	0.959-1.03	0.00315635	0.720034	0.732975	89.1147	90	0.50656	88.9855	89	0.480497
endometrial cancer		89	0.052	1.04	1-1.083	-0.00225364	0.775039	0.049352	83.4717	88	0.616719	83.3895	87	0.58973
bladder cancer	cathepisn F	76	0.413	1.011	0.985-1.038	0.00675862	0.525503	0.415763	98.2968	75	0.0369008	97.7592	74	0.0336559
lung cancer		72	0.582	1.044	0.895-1.217	0.0298609	0.0471768	0.536331	24.7702	32	0.815228	20.4979	31	0.924526
hepatocellular carcinoma		72	0.937	1	0.992-1.009	-0.0134425	0.150858	0.933101	63.2702	71	0.731489	61.1607	70	0.765481
anal cancer		71	0.404	1.004	0.995-1.012	0.0109776	0.228242	0.407151	74.0362	70	0.347939	72.4836	69	0.363825
testicular cancer		84	0.421	0.994	0.98-1.008	-0.00572203	0.549875	0.423636	97.8981	83	0.126184	97.4695	82	0.116882
basal cell carcinoma		252	0.195	1.037	0.981-1.096	0.00436433	0.274396	0.196133	257.242	251	0.379797	256.013	250	0.383405
thyroid cancer		90	0.369	0.988	0.963-1.014	0.00911417	0.241218	0.34625	80.2332	89	0.735517	78.8411	88	0.74703
colorectal cancer		167	0.888	0.996	0.945-1.05	0.00391213	0.492355	0.887972	166.262	166	0.479667	165.787	165	0.468146
ovarian cancer		87	0.255	0.987	0.966-1.009	-0.00493186	0.587758	0.219017	72.6178	86	0.847826	72.3217	85	0.834873
carcinoma of cecum		77	0.184	0.986	0.965-1.007	-0.0150918	0.13406	0.18815	76.9063	76	0.449362	74.6121	75	0.49092
prostatic cancer		525	0.876	1.004	0.956-1.054	0.00414463	0.0698545	0.876691	526.956	524	0.45552	523.652	523	0.483742
breast cancer		66	0.617	1.003	0.991-1.015	0.000418201	0.965225	0.618441	64.9169	65	0.479572	64.915	64	0.444571
esophagus cancer		46	0.423	0.985	0.951-1.021	-0.0137121	0.189791	0.427125	101.086	45	3.4029e-06	97.169	44	6.97192e-06
sialadenoncus		69	0.934	1	0.993-1.008	-0.00650625	0.455384	0.93089	61.451	68	0.699517	60.8872	67	0.686855
vulvar carcinoma		75	0.527	1.003	0.995-1.011	-0.00313876	0.723794	0.475885	57.6605	74	0.919411	57.5346	73	0.907777
gastric carcinoma		101	0.332	1.014	0.986-1.044	0.00652818	0.235529	0.332441	99.1718	100	0.504599	97.7474	99	0.516729
pharyngolaryngeal cancer		82	0.57	1.005	0.988-1.022	-0.00614437	0.446511	0.571167	86.0488	81	0.329658	85.4238	80	0.318495
pancreatic cancer		104	0.367	1.012	0.986-1.04	0.00467843	0.496175	0.345941	93.4138	103	0.739884	92.9473	102	0.727925
bronchogenic carcinoma		91	0.25	1.023	0.984-1.063	0.0113956	0.229614	0.252737	104.206	90	0.145293	102.52	89	0.154918
endometrial cancer		89	0.917	0.998	0.958-1.04	0.00351864	0.665918	0.916774	93.0339	88	0.336334	92.8337	87	0.314539
bladder cancer	cathepisn G	76	0.23	0.986	0.964-1.009	0.00600973	0.516508	0.211767	68.2112	75	0.69745	67.7863	74	0.681029
lung cancer		72	0.677	1.041	0.861-1.26	-0.0196918	0.276864	0.679947	40.668	29	0.0735926	38.9569	28	0.0816189
hepatocellular carcinoma		72	0.972	1	0.991-1.009	0.0133279	0.154223	0.97202	69.2792	71	0.535654	67.2046	70	0.572564
anal cancer		71	0.4	0.996	0.988-1.005	-0.00876099	0.323574	0.389211	65.836	70	0.618861	64.8474	69	0.619345
testicular cancer		84	0.614	0.997	0.984-1.01	-0.0071391	0.416515	0.592656	73.0802	83	0.77356	72.4134	82	0.766484
basal cell carcinoma		252	0.402	0.977	0.924-1.032	-0.00783302	0.0492643	0.403002	257.442	251	0.376466	253.483	250	0.426681
thyroid cancer		90	0.954	0.999	0.973-1.026	-0.00857165	0.279218	0.954112	92.6252	89	0.375262	91.3941	88	0.381044
colorectal cancer		167	0.957	1.001	0.95-1.056	-0.00553337	0.330717	0.955251	152.191	166	0.771292	151.239	165	0.771162
ovarian cancer		87	0.444	1.009	0.987-1.031	-0.00324979	0.7208	0.434104	81.4214	86	0.619596	81.2928	85	0.593758
carcinoma of cecum		77	0.563	1.006	0.985-1.027	0.00709087	0.481868	0.565006	76.5435	76	0.460944	76.037	75	0.444847
prostatic cancer		525	0.967	1.001	0.954-1.051	-0.00178437	0.434272	0.96623	491.984	524	0.838708	491.372	523	0.835876
breast cancer		66	0.992	1	0.988-1.012	0.00680269	0.475983	0.992073	58.2138	65	0.711656	57.6997	64	0.697356
esophagus cancer		46	0.906	0.999	0.975-1.023	-0.0020855	0.770641	0.906905	46.3871	45	0.41492	46.2966	44	0.377702
sialadenoncus		69	0.728	0.999	0.991-1.006	0.00145556	0.86749	0.72757	67.408	68	0.497471	67.3798	67	0.464003
vulvar carcinoma		75	0.696	0.998	0.989-1.007	0.0201399	0.0461794	0.696741	97.1055	74	0.0371473	91.925	73	0.066499
gastric carcinoma		101	0.512	1.01	0.981-1.039	-0.0023998	0.661889	0.500853	94.1041	100	0.647283	93.9117	99	0.625665
pharyngolaryngeal cancer		82	0.639	0.996	0.978-1.014	0.00207858	0.804698	0.640126	93.0645	81	0.169456	92.993	80	0.151887
pancreatic cancer		104	0.197	0.982	0.956-1.009	0.00565901	0.415508	0.200542	104.836	103	0.431115	104.153	102	0.422185
bronchogenic carcinoma		91	0.983	1	0.96-1.041	-0.00987489	0.324684	0.982696	116.088	90	0.0334974	114.822	89	0.0341065
endometrial cancer		89	0.67	1.009	0.967-1.054	-0.00203996	0.812115	0.670781	103.168	88	0.128578	103.101	87	0.114618
bladder cancer	cathepisn H	76	0.703	1.005	0.981-1.029	-0.00220371	0.819114	0.703877	80.3255	75	0.315936	80.2684	74	0.289158
lung cancer		72	0.369	0.932	0.8-1.086	-0.00201476	0.889975	0.330998	26.5062	32	0.740795	26.4867	31	0.697691
hepatocellular carcinoma		72	0.163	0.994	0.985-1.002	0.00594472	0.523902	0.167034	70.8443	71	0.482884	70.4314	70	0.463054
anal cancer		71	0.341	0.996	0.987-1.004	0.00116397	0.900198	0.344222	76.0298	70	0.29059	76.0124	69	0.26299
testicular cancer		84	0.506	1.004	0.991-1.018	0.00381483	0.663673	0.490474	76.5856	83	0.676946	76.3951	82	0.653824
basal cell carcinoma		252	0.503	0.958	0.846-1.086	-0.00050482	0.955491	0.503526	1316.84	251	6.60385e-144	1316.83	250	2.89107e-144
thyroid cancer		90	0.183	1.018	0.992-1.044	0.00922562	0.235585	0.145628	73.2586	89	0.886255	71.8324	88	0.894607
colorectal cancer		167	0.834	0.994	0.943-1.048	0.00925379	0.104713	0.820981	142.476	166	0.906681	139.814	165	0.923181
ovarian cancer		87	0.405	0.991	0.969-1.013	-0.00458645	0.624262	0.407046	90.3057	86	0.354337	90.0497	85	0.33331
carcinoma of cecum		77	0.426	0.992	0.971-1.012	0.00399714	0.689465	0.394227	65.5467	76	0.798268	65.3858	75	0.778229
prostatic cancer		525	0.566	1.014	0.966-1.064	2.38319e-05	0.991678	0.56668	524.531	524	0.485242	524.531	523	0.472929
breast cancer		66	0.072	1.011	0.999-1.023	-0.00622553	0.513997	0.0554303	55.2713	65	0.799746	54.8405	64	0.785847
esophagus cancer		46	0.243	1.014	0.99-1.039	-0.00193196	0.781758	0.215005	38.8599	45	0.728433	38.7822	44	0.694273
sialadenoncus		69	0.583	0.998	0.99-1.006	0.0139366	0.112386	0.540947	51.5711	67	0.918154	51.5711	67	0.918154
vulvar carcinoma		75	0.574	1.002	0.994-1.01	-0.0136662	0.126685	0.571354	72.4631	74	0.528812	70.0763	73	0.575298
gastric carcinoma		101	0.238	1.018	0.989-1.047	0.00496102	0.366617	0.227049	94.3268	100	0.641181	93.5041	99	0.636989
pharyngolaryngeal cancer		82	0.466	1.006	0.99-1.023	0.0021548	0.782319	0.414746	64.1554	81	0.91541	64.0785	80	0.903168
pancreatic cancer		104	0.674	1.006	0.978-1.035	0.00381565	0.598045	0.674611	113.48	103	0.225758	113.17	102	0.211426
bronchogenic carcinoma		91	0.734	1.007	0.969-1.046	0.000192758	0.983638	0.73497	101.468	90	0.192112	101.467	89	0.172709
endometrial cancer		89	0.748	1.007	0.967-1.048	-0.0126299	0.11295	0.749254	90.1665	88	0.415992	87.5853	87	0.462234
bladder cancer	cathepisn O	76	0.103	1.019	0.996-1.043	-0.00917004	0.322963	0.0874019	66.4537	75	0.748961	65.4636	74	0.750247
lung cancer		72	0.86	0.986	0.846-1.15	0.016436	0.263918	0.851397	27.773	32	0.68054	26.4784	31	0.6981
hepatocellular carcinoma		72	0.51	1.003	0.994-1.012	0.00142947	0.883378	0.512329	77.0965	71	0.290047	77.0726	70	0.26283
anal cancer		71	0.767	0.999	0.989-1.008	0.00921693	0.359567	0.768176	89.8818	70	0.0549702	88.7872	69	0.0546392
testicular cancer		84	0.722	1.002	0.989-1.015	0.00302853	0.729934	0.693361	66.7422	83	0.903626	66.6222	82	0.891097
basal cell carcinoma		252	0.503	0.958	0.846-1.086	-0.00197535	0.618293	0.389705	253.06	251	0.451667	252.809	250	0.438436
thyroid cancer		90	0.367	0.987	0.959-1.015	0.00981579	0.221206	0.816913	95.2631	89	0.305529	93.6477	88	0.32027
colorectal cancer		167	0.07	0.952	0.903-1.004	0.0111216	0.0516096	0.0590273	151.012	166	0.791554	147.168	165	0.83703
ovarian cancer		87	0.521	0.993	0.971-1.015	-0.0116908	0.200588	0.492745	74.4841	86	0.80763	72.8203	85	0.8241
carcinoma of cecum		77	0.317	0.989	0.968-1.011	0.00651675	0.530332	0.319813	81.1374	76	0.32223	80.7097	75	0.305378
prostatic cancer		525	0.983	1.001	0.953-1.05	-0.000878306	0.700263	0.982683	519.922	524	0.54208	519.774	523	0.531613
breast cancer		66	0.041	1.012	1.001-1.025	0.00158159	0.871613	0.0447919	67.6033	65	0.388331	67.5755	64	0.35605
esophagus cancer		46	0.93	1.001	0.974-1.029	0.00170866	0.832853	0.929945	59.3933	45	0.0736912	59.3325	44	0.0611658
sialadenoncus		69	0.885	0.999	0.991-1.008	-0.000602192	0.948178	0.885092	76.0551	68	0.235192	76.0503	67	0.210071
vulvar carcinoma		75	0.065	1.008	1-1.016	-0.00451766	0.611141	0.0669849	72.9055	74	0.514166	72.6447	73	0.489717
gastric carcinoma		101	0.448	0.989	0.961-1.018	-0.00470743	0.391507	0.398167	80.0693	100	0.928895	79.3286	99	0.927141
pharyngolaryngeal cancer		82	0.747	0.997	0.981-1.014	-0.000980292	0.899947	0.707693	59.4688	81	0.965354	59.4529	80	0.958627
pancreatic cancer		104	0.98	1	0.973-1.027	-0.00174159	0.802009	0.979886	104.385	103	0.443335	104.321	102	0.41766
bronchogenic carcinoma		91	0.267	1.021	0.985-1.058	-0.00248656	0.777626	0.24301	80.4262	90	0.755033	80.346	89	0.732548
endometrial cancer		89	0.089	0.966	0.928-1.005	-0.00757583	0.337873	0.0867449	84.6382	88	0.581709	83.7095	87	0.580019
bladder cancer	cathepisn S	76	0.832	0.997	0.974-1.022	-0.00698387	0.475057	0.832712	83.0188	75	0.246118	82.4446	74	0.234625
lung cancer		72	0.86	0.986	0.846-1.15	-0.0261879	0.0929144	0.422839	28.5122	29	0.490671	25.486	28	0.601274
hepatocellular carcinoma		72	0.664	1.002	0.993-1.011	-0.00719368	0.456724	0.665589	76.1493	71	0.316415	75.5448	70	0.304041
anal cancer		71	0.062	1.008	1-1.017	-0.00651058	0.484011	0.067073	76.6821	70	0.273035	76.1358	69	0.259789
testicular cancer		84	0.691	0.997	0.982-1.012	0.00646032	0.522582	0.692384	109.16	83	0.028723	108.614	82	0.0262497
basal cell carcinoma		252	0.221	1.043	0.975-1.117	0.00381512	0.436796	0.222354	387.886	251	6.2644e-08	386.947	250	5.93251e-08
thyroid cancer		90	0.367	0.987	0.959-1.015	0.0127661	0.133363	0.369268	107.509	89	0.0884247	104.776	88	0.107188
colorectal cancer		167	0.953	1.002	0.949-1.057	-0.00255563	0.661936	0.952862	174.8	166	0.304632	174.597	165	0.289473
ovarian cancer		87	0.193	0.984	0.959-1.008	-0.00828367	0.424823	0.196459	111.231	86	0.0349758	110.395	85	0.0334882
carcinoma of cecum		77	0.384	1.01	0.988-1.032	0.00973476	0.35989	0.386944	85.2926	76	0.218104	84.3383	75	0.21568
prostatic cancer		524	0.0276	0.947	0.902-0.994	-0.00139138	0.5575	0.036	508.504	523	0.667	508.159	522	0.6596
breast cancer		66	0.825	0.999	0.986-1.011	0.00440048	0.674592	0.825201	77.6086	65	0.135861	77.3935	64	0.12139
esophagus cancer		46	0.474	1.009	0.985-1.033	-0.00268837	0.700023	0.443792	38.5664	45	0.739645	38.416	44	0.709031
sialadenoncus		69	0.396	1.004	0.995-1.012	-0.0102733	0.278528	0.399031	80.3268	68	0.145589	78.9209	67	0.151222
vulvar carcinoma		75	0.139	1.007	0.998-1.017	-0.00607611	0.569325	0.143344	105.844	74	0.00893884	105.373	73	0.00786125
gastric carcinoma		101	0.073	1.027	0.997-1.058	-0.000237862	0.96622	0.0761301	103.816	100	0.376953	103.814	99	0.350509
pharyngolaryngeal cancer		82	0.043	1.017	1.001-1.034	-0.00305719	0.695127	0.0261153	64.5995	81	0.908921	64.4448	80	0.897294
pancreatic cancer		104	0.287	1.015	0.988-1.042	0.00972976	0.158584	0.282504	100.242	103	0.558561	98.225	102	0.587374
bronchogenic carcinoma		91	0.272	1.02	0.984-1.057	-0.0152022	0.0867656	0.272373	89.0962	90	0.507115	86.0969	89	0.567446
endometrial cancer		89	0.012	1.055	1.012-1.101	0.0106744	0.199645	0.0140456	97.8805	88	0.221121	96.0367	87	0.237973
bladder cancer	cathepisn L2	76	0.27	1.013	0.990-1.037	-0.00356437	0.700154	0.258662	70.424	75	0.628077	70.2745	74	0.601203
lung cancer		72	0.475	0.929	0.759-1.137	0.0385511	0.0414634	0.480241	45.3484	30	0.0358139	45.3484	30	0.0358139
hepatocellular carcinoma		72	0.971	1	0.991-1.009	-0.0102697	0.27281	0.9709	71.8	71	0.451128	70.5683	70	0.458486
anal cancer		71	0.644	0.998	0.99-1.006	0.00568246	0.521131	0.637921	66.9681	70	0.580608	66.5522	69	0.561166
testicular cancer		84	0.475	0.995	0.982-1.009	0.00763151	0.408797	0.47676	91.3835	83	0.24783	90.6216	82	0.241141
basal cell carcinoma		252	0.771	1.008	0.955-1.065	0.00464379	0.239318	0.764741	237.58	251	0.719078	236.188	250	0.72557
thyroid cancer		90	0.363	0.988	0.963-1.014	0.00407025	0.600483	0.365121	88.7116	89	0.488685	88.4339	88	0.46696
colorectal cancer		167	0.884	0.996	0.945-1.05	0.00294677	0.604115	0.870834	132.287	166	0.974743	132.017	165	0.972299
ovarian cancer		87	0.499	1.008	0.986-1.03	-0.0170079	0.0640457	0.485248	79.8343	86	0.666652	76.3138	85	0.738504
carcinoma of cecum		77	0.29	0.989	0.968-1.01	0.000909364	0.927988	0.293294	75.9848	76	0.478914	75.9765	75	0.446782
prostatic cancer		525	0.257	1.028	0.98-1.079	0.00164632	0.470649	0.251601	511.655	524	0.641977	511.134	523	0.63648
breast cancer		66	0.762	0.998	0.986-1.011	-0.00591867	0.565636	0.762946	75.0948	65	0.183772	74.7055	64	0.169463
esophagus cancer		46	0.176	1.021	0.991-1.052	-0.000415861	0.962436	0.183014	70.5962	45	0.00873582	70.5926	44	0.00666526
sialadenoncus		69	0.839	0.999	0.992-1.007	0.00689832	0.428634	0.836448	65.6191	68	0.55931	64.9849	67	0.546997
vulvar carcinoma		75	0.75	1.001	0.993-1.009	-0.00961825	0.280533	0.736402	65.58	74	0.746941	64.398	73	0.753705
gastric carcinoma		101	0.428	0.988	0.959-1.018	0.0116871	0.0360974	0.429396	104.644	100	0.355529	100.08	99	0.45071
pharyngolaryngeal cancer		82	0.274	1.009	0.993-1.026	0.00325305	0.676704	0.243091	70.235	81	0.797701	70.0598	80	0.778658
pancreatic cancer		104	0.212	1.018	0.99-1.047	0.00200594	0.780419	0.214699	112.093	103	0.254008	112.007	102	0.23414
bronchogenic carcinoma		91	0.343	1.017	0.981-1.054	0.00970631	0.271835	0.318327	80.1802	90	0.761208	78.9577	89	0.768086
endometrial cancer		89	0.108	0.968	0.93-1.007	-0.00515121	0.514018	0.0857736	75.2798	88	0.831081	74.8504	87	0.820331
bladder cancer	cathepisn Z	76	0.324	0.989	0.966-1.011	-0.00208443	0.822459	0.326333	74.6626	75	0.489269	74.6115	74	0.458217
lung cancer		72	0.182	1.139	0.94-1.38	0.00191383	0.918209	0.192196	47.2942	30	0.0232866	47.2942	30	0.0232866
hepatocellular carcinoma		72	0.681	0.998	0.988-1.008	-0.0143141	0.164679	0.682196	87.3728	71	0.0908385	84.9791	70	0.107315
anal cancer		71	0.179	1.006	0.997-1.014	-0.00838301	0.34467	0.122142	50.7414	69	0.951469	50.7414	69	0.951469
testicular cancer		84	0.877	0.999	0.985-1.013	-0.00916039	0.320564	0.877109	91.2681	83	0.250493	90.1699	82	0.251557
basal cell carcinoma		252	0.066	1.058	0.996-1.123	0.00448129	0.300186	0.0667784	301.694	251	0.0155688	300.399	250	0.015879
thyroid cancer		90	0.905	1.002	0.975-1.029	0.0108837	0.180037	0.905719	97.6509	89	0.248847	95.6656	88	0.270346
colorectal cancer		167	0.198	0.964	0.91-1.02	0.01007	0.0980997	0.199996	191.069	166	0.0887866	187.917	165	0.106793
ovarian cancer		87	0.006	0.97	0.949-0.991	-0.00778234	0.392942	0.0035014	73.1663	86	0.836567	72.429	85	0.832586
carcinoma of cecum		77	0.389	0.991	0.97-1.012	-0.0232448	0.0223363	0.379813	72.2225	76	0.601523	66.78	75	0.739693
prostatic cancer		525	0.744	0.992	0.945-1.041	0.00144534	0.526437	0.738301	500.927	524	0.758912	500.525	523	0.753153
breast cancer		66	0.39	1.006	0.993-1.019	0.0030367	0.774041	0.393435	79.0119	65	0.113558	78.9094	64	0.0993296
esophagus cancer		46	0.74	1.004	0.98-1.028	-0.00423147	0.544584	0.720665	38.3876	45	0.746387	38.0148	44	0.724919
sialadenoncus		69	0.265	1.004	0.997-1.012	0.00967666	0.273203	0.268517	69.7081	68	0.419822	68.461	67	0.427466
vulvar carcinoma		75	0.443	1.003	0.995-1.011	-0.000436351	0.960811	0.435149	70.6519	74	0.588789	70.6495	73	0.556183
gastric carcinoma		101	0.398	0.988	0.96-1.017	-0.00694062	0.207426	0.381827	92.5068	100	0.690135	90.8965	99	0.70701
pharyngolaryngeal cancer		82	0.321	1.009	0.991-1.027	0.000729071	0.930309	0.324234	91.4592	81	0.20026	91.4504	80	0.179451
pancreatic cancer		104	0.375	1.013	0.984-1.043	-0.00520825	0.48199	0.376953	118.984	103	0.134226	118.406	102	0.12749
bronchogenic carcinoma		91	0.948	0.999	0.961-1.038	0.0103022	0.276198	0.948235	103.509	90	0.156328	102.132	89	0.161319
endometrial cancer		89	0.08	1.036	0.996-1.079	-0.00837339	0.289758	0.0513384	69.2851	88	0.929768	68.1505	87	0.932677
